# Supplementary material for: Experimental Tests for Measuring Individual Attentional Characteristics in Songbirds
Source: Animals (Basel). 2021 Jul 29;11(8):2233. doi: 10.3390/ani11082233 (PMC8388455; doi:10.3390/ani11082233)
Supplement: Supplementary file 1 [file animals-11-02233-s001.zip]

Archive with 3 entries (2 files):
- animals-1255122-supplementary/
- animals-1255122-supplementary/Table S1.pdf
- animals-1255122-supplementary/Table S2.pdf
